# Supplementary material for: Buffer Components Incorporate into the Framework of Polyserotonin Nanoparticles and Films during Synthesis
Source: Nanomaterials (Basel). 2022 Jun 13;12(12):2027. doi: 10.3390/nano12122027 (PMC9227592; doi:10.3390/nano12122027)
Supplement: Supplementary file 1 [file nanomaterials-12-02027-s001.zip]

Archive with 1 entries (1 files):
- nanomaterials-1726331-supplementary.pdf
